# Supplementary material for: PRMT5/WDR77 Enhances the Proliferation of Squamous Cell Carcinoma via the ΔNp63α-p21 Axis
Source: Cancers (Basel). 2024 Nov 11;16(22):3789. doi: 10.3390/cancers16223789 (PMC11592282; doi:10.3390/cancers16223789)
Supplement: Supplementary file 1 [file cancers-16-03789-s001.zip]

Archive with 1 entries (1 files):
- cancers-3243107-supplementary_Revised HengL.pdf
